# Supplementary material for: Ulipristal Acetate Modifies miRNA Expression in Both Superficial and Basal Layers of the Human Endometrium
Source: J Clin Med. 2021 Sep 27;10(19):4442. doi: 10.3390/jcm10194442 (PMC8509688; doi:10.3390/jcm10194442)
Supplement: Supplementary file 1 [file jcm-10-04442-s001.zip]

Archive with 1 entries (1 files):
- jcm-1388909-supplementary.pdf
